# Supplementary material for: Striking the balance: Configurations of causation and effectuation principles for SME performance
Source: PLoS One. 2024 Jun 28;19(6):e0302700. doi: 10.1371/journal.pone.0302700 (PMC11213296; doi:10.1371/journal.pone.0302700)
Supplement: S2 File — (XLSX) [file pone.0302700.s006.xlsx]

## Sheet: supporting information-minimal 
number	location	ownership	education	age	gender	firmage	cau1	cau2	cau3	cau4	cau5	cau6	cau7	ex1	ex2	ex3	al1	al2	al3	fl1	fl2	fl3	fl4	pra1	pra2	pra3	pra4	pra5	pra6	firmper1	firmper2	firmper3
1	1	0	0	0	0	8	3	3	3	3	3	3	3	4	2	4	4	4	4	4	4	4	4	3	3	4	4	4	4	4	5	4
2	2	0	0	1	1	18	4	4	4	4	5	5	4	1	1	1	5	5	5	5	5	5	5	5	5	5	5	5	5	6	6	6
3	2	0	1	2	0	8	4	4	3	4	4	4	4	4	2	4	4	4	4	4	3	4	3	4	4	4	3	3	3	5	5	5
4	2	0	2	2	0	10	4	4	4	4	4	4	4	4	2	4	4	4	4	4	4	4	4	4	4	4	4	4	4	6	6	6
5	2	0	2	0	1	12	4	4	4	4	4	5	4	4	2	4	4	4	4	4	4	5	4	4	4	4	4	4	4	6	6	6
6	1	0	2	1	0	4	5	5	5	5	5	5	5	5	1	5	5	4	5	5	5	5	5	5	5	5	5	5	5	5	5	5
7	0	1	1	1	1	15	4	4	4	5	5	4	4	4	2	4	4	4	4	5	4	5	4	5	4	5	5	4	4	7	6	6
8	1	1	1	0	1	12	4	4	4	4	4	4	4	4	1	4	4	4	4	4	4	4	4	4	4	4	4	4	4	5	5	5
9	2	0	2	0	0	15	4	5	5	4	5	5	4	4	2	4	4	4	4	4	4	4	4	4	4	4	4	4	4	6	6	6
10	1	0	1	1	1	20	4	4	4	5	4	4	5	4	2	4	4	4	4	5	4	4	4	4	4	4	4	4	4	6	6	6
11	0	0	1	1	1	17	4	4	4	4	4	4	4	3	2	4	4	4	4	4	4	4	4	5	4	4	4	4	4	5	6	5
12	3	0	1	1	1	14	4	4	4	4	4	4	4	4	1	4	4	5	5	4	4	4	4	4	5	4	4	4	4	4	4	4
13	3	1	1	1	0	13	5	5	5	5	5	5	5	5	5	5	5	4	5	5	5	5	5	5	5	5	5	5	5	5	5	5
14	3	0	1	0	1	8	5	5	5	4	5	5	5	5	1	4	4	5	4	4	4	4	4	5	4	5	5	5	5	6	6	6
15	3	1	2	1	0	11	4	4	4	4	4	4	4	4	3	4	4	3	4	4	4	4	4	4	4	4	4	4	4	5	5	5
16	1	1	1	1	0	8	4	5	4	5	4	4	5	4	1	3	4	4	4	4	5	5	4	4	5	4	5	4	5	6	7	6
17	3	0	2	1	1	20	4	4	4	4	4	4	4	4	2	4	4	3	4	4	4	4	4	4	4	4	4	3	4	5	6	5
18	1	1	1	1	0	11	4	3	4	4	5	4	5	4	4	4	5	4	4	4	5	5	4	4	4	4	4	5	4	6	5	6
19	1	0	1	0	1	13	4	2	3	4	4	5	4	4	4	4	4	2	3	4	3	4	4	4	3	4	5	4	4	5	7	3
20	1	1	1	1	0	11	4	4	5	4	4	4	5	4	4	5	4	3	4	4	4	4	5	4	3	4	5	4	4	6	7	6
21	0	2	2	0	1	13	4	4	4	4	4	4	4	4	2	4	4	4	4	4	4	4	4	4	4	4	4	4	4	6	6	6
23	1	0	1	0	0	14	4	3	4	4	4	5	4	4	4	4	4	4	5	4	4	4	2	4	4	3	3	4	4	6	5	6
24	1	1	2	1	1	8	4	4	4	4	4	4	4	4	2	4	4	4	4	4	4	4	4	4	4	4	4	4	4	6	6	7
25	2	0	1	0	0	12	4	5	5	5	5	4	5	5	4	5	4	5	4	4	5	5	4	5	4	4	5	5	4	6	5	5
26	2	0	2	1	1	8	4	5	4	4	4	5	4	4	4	4	4	4	4	4	4	5	4	4	5	4	4	4	4	5	6	6
27	2	1	1	1	0	17	4	5	4	4	4	5	5	4	4	5	4	4	5	4	4	4	5	4	4	4	4	4	5	6	7	6
28	0	0	1	1	1	11	4	4	4	4	4	4	4	4	2	2	4	4	5	4	4	4	4	4	5	4	4	4	4	5	5	5
29	1	1	1	1	0	11	4	4	4	5	4	4	5	4	4	5	4	4	4	4	4	4	4	4	4	4	4	5	4	6	7	6
30	3	1	1	1	0	14	5	5	5	5	5	5	5	5	5	5	4	4	4	5	5	5	4	5	5	5	4	5	5	6	5	6
31	3	3	2	2	0	16	4	5	4	4	5	4	4	5	4	4	4	4	4	4	4	5	4	5	4	4	5	4	4	6	7	6
33	3	0	1	1	1	11	4	5	4	4	5	5	4	4	2	4	5	4	4	4	4	5	4	4	4	4	4	5	4	6	6	6
34	3	2	1	0	0	5	5	4	4	4	4	4	4	4	2	4	4	4	4	4	4	4	4	4	4	5	4	4	4	5	5	6
35	1	0	1	1	0	10	5	5	5	5	5	5	5	5	2	4	4	5	5	5	5	5	5	5	5	5	5	4	4	7	6	6
36	2	0	1	1	0	8	3	3	2	4	4	3	3	3	3	4	4	4	3	3	2	4	4	3	3	4	4	4	3	4	5	6
37	0	0	1	1	0	5	4	4	4	4	4	4	4	4	2	4	4	4	4	4	4	4	4	4	4	4	4	4	4	6	5	6
38	2	0	1	0	1	4	4	4	4	4	4	4	4	4	2	3	4	4	4	3	4	4	4	4	4	4	4	4	4	7	7	6
39	2	0	1	1	0	6	4	4	4	4	5	4	4	5	4	4	5	4	4	5	5	4	4	5	5	4	4	4	4	6	6	6
40	2	2	1	1	1	17	5	4	4	4	4	4	4	5	2	4	4	4	4	5	4	4	5	5	4	4	4	4	3	6	6	6
41	2	1	1	1	0	7	5	4	4	5	4	4	5	4	2	4	4	3	4	4	5	4	4	5	5	2	4	4	5	6	5	5
43	2	1	2	1	1	6	5	4	4	4	5	5	4	4	4	3	4	4	5	5	4	5	4	5	4	4	4	4	3	6	6	5
44	2	0	2	1	0	5	4	4	4	3	4	4	4	4	2	2	2	2	3	4	4	4	4	4	4	4	4	4	4	6	5	5
45	0	0	1	1	0	10	4	4	4	4	4	4	4	4	2	4	4	4	4	4	4	4	4	4	4	4	4	4	4	6	6	6
46	0	0	2	0	0	5	4	4	4	4	5	4	4	4	2	3	4	5	4	5	4	4	4	5	4	4	4	4	4	6	5	6
47	3	0	1	0	0	7	4	4	4	4	4	5	4	3	2	4	4	3	4	4	4	4	5	4	4	4	4	4	5	6	5	6
48	3	0	1	0	0	12	4	5	4	4	5	4	5	4	2	4	4	5	5	4	4	5	5	5	5	5	5	4	4	6	6	7
49	3	1	1	1	0	6	3	3	2	4	3	2	3	3	2	4	2	3	4	4	4	4	4	4	4	4	4	4	4	5	4	3
50	1	3	1	0	0	11	3	3	3	3	3	3	3	2	3	2	2	2	4	3	2	4	3	2	2	2	3	4	2	6	4	5
51	3	0	2	1	0	11	4	4	4	4	4	5	4	4	4	4	4	4	4	4	4	5	4	4	4	4	4	4	4	5	5	4
52	3	0	1	1	0	12	4	4	4	4	4	4	4	3	1	4	4	4	4	4	4	4	4	4	4	4	4	4	4	5	5	5
53	3	2	1	1	1	21	5	5	4	4	5	4	5	5	1	4	5	4	4	5	5	4	5	5	5	4	4	3	2	4	4	3
54	3	0	1	0	1	4	5	5	4	4	4	4	4	4	1	4	5	5	5	5	4	5	4	4	4	5	5	5	4	4	4	4
55	3	0	1	0	0	3	3	4	4	4	4	4	4	4	2	4	4	4	4	4	4	4	4	4	4	4	4	4	4	5	5	5
56	3	0	1	1	0	21	4	5	5	4	5	4	5	4	4	4	4	3	3	5	4	4	4	4	4	5	4	4	4	6	6	5
57	3	1	1	1	0	14	4	4	4	4	4	4	4	4	2	4	4	4	4	4	4	4	4	4	4	4	4	4	3	5	5	5
58	3	0	0	0	0	15	5	5	5	5	5	5	5	5	1	5	5	4	4	5	4	4	2	5	2	2	4	3	3	6	5	5
59	2	2	2	0	0	12	4	4	4	4	4	4	4	4	2	4	4	4	4	4	4	4	4	4	4	4	4	4	4	6	6	6
60	2	0	1	0	0	10	4	4	4	4	4	4	4	4	2	4	4	4	4	4	4	4	4	4	4	4	4	4	4	4	4	4
61	2	0	1	0	0	17	4	4	4	5	5	5	4	4	4	4	4	3	4	4	4	5	4	4	4	4	4	3	4	7	7	6
62	2	0	0	0	1	6	4	4	4	4	2	3	3	4	3	3	4	4	3	4	4	3	3	3	4	3	3	4	4	6	4	4
63	2	1	1	1	1	13	4	4	4	4	3	3	4	4	2	4	4	4	3	4	4	4	5	4	4	4	4	4	4	5	3	5
64	1	0	1	1	0	9	4	4	4	4	4	4	4	4	3	4	4	4	4	4	4	4	4	4	4	4	4	4	4	6	6	5
65	1	0	0	0	1	10	4	4	4	3	4	4	4	4	2	2	4	4	4	4	3	4	4	4	4	4	4	2	2	5	6	6
66	1	0	1	0	0	3	2	3	4	4	4	2	2	4	2	3	4	3	4	3	4	4	2	4	3	2	3	4	2	2	3	3
67	2	1	1	2	1	2	4	4	4	4	4	4	4	4	2	3	4	4	4	5	5	5	2	4	4	4	4	4	4	6	6	5
68	1	1	2	1	1	5	4	5	4	4	5	4	5	4	2	4	4	5	4	5	4	5	4	5	4	4	5	4	5	6	7	6
69	1	0	1	1	0	9	4	4	4	4	4	4	4	4	2	3	3	4	3	4	4	4	4	4	3	4	3	4	3	5	6	5
70	2	0	1	0	0	8	4	4	4	4	4	4	4	4	4	4	3	2	2	4	4	3	4	4	4	3	4	4	4	5	4	5
71	2	1	1	0	0	11	5	4	4	5	5	4	5	4	2	4	4	4	4	5	5	5	4	5	4	5	5	5	4	7	6	6
72	0	3	1	1	0	5	4	4	4	5	4	4	4	4	3	4	4	3	4	4	3	4	4	4	3	4	4	4	4	5	6	5
73	2	0	1	3	0	5	4	4	4	4	4	4	5	4	2	2	4	4	5	4	4	4	4	4	5	4	4	3	4	5	6	6
74	0	0	1	0	0	7	5	3	4	5	5	5	5	4	2	5	5	5	2	5	5	5	5	5	5	4	5	2	4	5	6	7
75	2	2	2	1	0	11	4	4	4	4	4	4	4	4	2	4	4	2	4	4	3	4	4	3	4	4	4	4	4	5	5	4
76	1	0	1	0	1	3	4	4	4	4	3	4	4	4	4	4	4	3	4	4	4	4	4	4	4	4	4	4	4	6	5	6
77	0	0	1	1	0	5	4	3	4	4	5	4	3	4	1	4	4	4	5	4	5	4	4	4	2	2	3	2	4	5	6	5
78	2	1	1	0	0	15	3	3	4	4	4	4	4	3	4	4	4	2	4	3	4	3	3	4	4	2	4	3	4	3	3	3
79	0	3	2	0	0	14	4	4	4	5	4	4	4	4	4	4	4	4	4	5	4	4	5	3	4	2	4	4	4	4	5	6
80	2	1	1	0	0	18	4	5	4	4	5	3	4	4	2	3	4	4	5	4	5	4	3	5	5	4	4	4	4	5	5	5
81	3	0	1	0	0	7	5	3	4	5	5	5	5	5	1	1	5	5	5	5	4	5	4	5	3	5	5	4	5	3	4	4
82	3	0	1	1	0	9	4	4	4	4	4	4	5	5	3	3	4	5	5	5	5	4	5	5	5	5	5	3	5	5	5	6
83	1	0	2	1	0	3	4	4	4	4	4	4	4	4	3	3	4	4	4	4	4	4	4	4	4	4	4	4	4	5	6	5
84	0	2	2	0	0	5	5	5	4	4	4	5	5	4	1	3	4	4	5	5	5	5	4	2	2	4	5	5	4	6	6	6
85	0	0	1	0	0	6	4	4	4	4	3	4	4	3	2	3	4	4	4	4	4	4	4	4	4	4	4	4	4	5	5	6
86	2	1	1	1	0	9	4	4	4	5	4	4	5	4	2	4	4	5	4	4	4	4	5	4	4	4	5	4	5	6	5	6
87	3	0	1	0	0	14	1	2	2	3	4	2	4	2	3	2	2	3	2	1	1	1	2	4	1	1	1	3	2	2	1	2
88	0	2	2	0	0	14	5	4	4	5	4	4	4	4	4	4	3	4	3	4	4	5	4	4	4	4	4	4	4	7	6	7
89	0	1	1	1	0	17	4	5	4	4	5	4	4	4	4	4	4	4	4	4	5	4	4	4	5	4	4	4	4	6	7	6
90	3	0	2	1	1	12	4	5	4	5	5	4	4	4	4	4	4	4	4	4	4	4	4	4	4	4	4	4	5	6	7	6
91	0	0	1	0	0	11	3	3	3	3	4	4	3	4	4	4	4	4	5	5	5	3	4	5	5	3	3	3	2	4	5	4
92	0	0	1	1	1	6	4	4	5	5	4	4	4	4	4	4	4	4	4	4	4	4	4	4	4	4	4	4	4	5	6	6
93	3	1	0	0	1	22	4	4	4	4	4	3	4	4	1	4	4	2	2	4	4	4	3	5	5	4	4	4	4	6	4	5
94	1	0	2	1	0	10	5	4	4	4	5	4	4	4	2	5	4	2	4	5	4	4	4	4	5	5	4	4	2	6	7	6
95	0	0	1	1	0	12	4	4	4	4	5	5	4	4	2	4	4	4	4	5	4	4	4	4	5	4	4	4	3	6	6	5
96	3	0	1	2	0	20	4	4	4	4	4	4	4	5	2	4	4	4	4	4	4	4	4	4	4	3	4	4	4	6	5	6
97	3	1	1	0	0	9	4	4	4	4	4	4	4	4	2	4	4	3	3	4	4	4	4	4	4	4	4	4	4	6	6	6
98	3	0	2	0	0	4	4	3	4	3	3	4	4	4	2	3	4	4	3	4	3	4	4	3	3	4	3	2	2	3	5	4
99	1	0	1	0	0	5	4	4	4	5	5	5	5	4	4	4	4	4	4	4	5	5	4	5	5	4	4	4	4	6	6	6
100	3	0	0	0	0	10	5	4	4	5	5	4	4	2	2	5	4	2	4	5	5	4	4	2	4	5	4	5	5	5	5	3
101	1	0	1	0	0	7	4	4	4	4	4	4	3	4	2	4	4	4	3	5	5	5	4	4	4	3	3	4	4	6	5	6
102	2	0	2	1	1	20	4	5	4	4	5	5	4	4	4	5	4	4	4	4	4	4	4	4	4	4	4	4	4	6	5	4
103	1	0	1	2	1	8	4	4	4	4	5	4	4	4	4	4	4	4	4	5	4	4	4	4	4	4	4	3	4	5	5	5
104	2	0	1	2	1	10	3	4	3	4	3	4	3	3	3	3	4	3	3	4	3	4	3	2	4	2	3	2	3	3	4	3
105	1	2	1	0	1	15	4	4	4	4	5	5	3	4	2	2	4	4	4	4	4	4	3	4	4	3	3	4	4	5	4	5
106	1	0	0	1	1	4	4	4	4	4	4	4	4	5	1	4	5	5	5	4	4	4	4	4	4	3	4	4	3	5	5	5
107	3	1	1	0	0	15	1	1	1	1	1	1	1	1	1	1	1	1	1	1	1	1	1	1	1	1	1	1	1	1	1	1
108	2	0	1	0	1	1	5	5	4	4	4	5	5	4	4	4	4	4	5	5	5	5	4	4	4	5	5	5	4	6	7	6
109	2	0	1	0	0	21	4	5	5	4	5	5	5	5	5	5	5	5	5	5	5	5	5	5	4	4	4	5	5	6	6	7
110	3	0	2	1	0	3	2	3	4	2	2	3	4	2	2	2	4	4	3	4	4	3	3	3	3	2	2	4	2	3	3	4
112	3	0	1	0	1	2	4	3	4	4	4	4	4	4	4	4	4	3	3	4	4	4	4	4	5	3	4	4	4	5	6	6
113	3	0	0	0	0	3	4	5	4	1	3	3	5	5	2	4	5	4	2	5	4	4	5	5	5	1	5	2	5	7	7	3
114	2	0	1	0	0	25	4	4	5	5	5	5	5	4	2	3	4	4	4	4	4	4	4	5	5	4	4	3	5	7	6	5
115	3	0	1	0	0	14	2	2	1	2	4	4	5	2	3	4	2	2	1	3	2	2	2	1	1	1	1	1	1	2	1	1
116	3	0	1	0	0	12	3	4	4	4	4	4	4	3	2	3	3	2	2	3	4	4	2	4	1	3	3	2	2	7	7	7
118	3	0	1	1	0	13	4	5	5	5	5	5	5	4	1	3	4	4	4	4	4	4	4	4	4	4	5	4	5	7	7	7
119	3	1	2	1	1	16	5	5	5	5	5	4	4	5	1	4	4	4	4	5	5	4	4	5	5	5	5	5	4	6	6	6
120	0	0	1	1	0	3	4	4	5	5	5	4	5	4	5	4	4	4	5	5	4	5	4	4	5	4	5	4	4	6	6	6
121	3	0	1	0	0	1	5	5	5	5	5	5	5	5	1	5	5	5	5	5	5	5	5	5	5	5	5	5	5	7	7	4
122	1	0	1	1	0	33	4	4	4	4	4	4	4	1	1	1	4	4	4	5	5	5	4	4	1	4	4	4	5	5	6	5
123	0	0	2	1	0	10	4	5	4	4	5	4	5	4	4	4	4	4	4	4	4	5	4	4	4	4	4	4	5	6	5	4
124	3	0	1	1	1	7	4	4	5	5	5	5	5	4	1	3	4	4	4	5	5	5	4	5	5	4	4	3	4	5	5	5
125	0	0	1	0	1	10	4	4	4	4	4	3	3	4	4	4	3	3	3	4	3	4	4	3	4	3	4	4	3	6	4	5
126	3	1	1	1	0	20	4	3	3	4	4	4	4	4	2	4	3	3	4	5	4	4	4	4	4	3	3	3	4	5	7	6
127	1	1	1	2	0	8	3	2	3	3	4	3	3	3	3	3	2	3	3	3	4	3	3	3	2	3	3	3	2	4	3	4
128	3	0	1	0	0	7	3	4	4	3	4	2	4	4	4	4	2	4	3	4	3	4	4	2	4	3	4	2	5	4	6	5
129	3	1	1	1	0	12	4	4	5	4	4	4	5	4	2	5	4	3	4	5	4	4	5	4	4	5	4	5	5	5	6	4
130	3	1	1	1	0	14	4	4	5	4	4	5	4	4	5	4	4	4	5	4	4	5	4	4	4	5	4	4	5	7	6	6
131	2	1	2	2	0	6	4	5	4	5	5	5	4	4	2	4	4	2	4	4	5	5	5	4	5	4	4	5	5	6	5	5
132	2	0	1	0	1	18	4	4	4	4	5	4	4	4	4	4	4	3	4	4	4	4	4	4	4	4	4	4	4	6	4	5
133	2	1	1	1	0	10	3	4	3	4	3	3	3	4	4	3	4	3	4	4	4	4	4	3	4	4	4	4	4	6	5	6
134	2	0	1	1	0	19	4	3	4	4	4	4	3	4	2	4	4	4	3	4	4	4	3	2	3	3	3	4	4	4	4	6
135	3	1	1	0	0	7	5	2	4	2	5	5	4	2	4	4	5	5	5	5	5	4	2	4	4	4	5	5	5	3	2	2
136	3	3	1	1	0	29	4	4	4	5	4	4	5	4	3	4	4	5	4	4	5	5	4	4	5	4	4	4	4	5	4	6
137	2	1	1	0	1	5	4	4	4	4	4	3	4	4	2	4	4	3	4	4	4	4	4	4	4	4	4	4	4	5	6	6
138	0	3	2	0	0	5	4	4	4	4	4	5	5	4	4	4	4	4	4	5	4	4	4	4	4	4	4	4	4	6	4	4
139	2	2	2	1	0	6	3	3	3	3	4	2	3	2	1	1	4	4	4	4	4	3	4	4	4	2	4	4	4	4	4	4
140	1	1	2	1	0	15	4	4	4	5	5	4	4	4	4	4	4	5	4	4	5	4	4	4	5	4	4	5	4	6	7	5
141	1	0	1	0	0	7	4	3	2	4	3	2	4	4	2	4	4	2	3	5	4	3	2	4	3	4	4	4	4	4	3	3
142	1	1	2	1	0	15	4	4	4	4	5	3	4	4	4	4	4	4	5	4	4	4	5	4	4	3	4	4	5	6	5	7
143	1	1	0	0	1	6	4	4	4	4	4	4	5	4	3	5	4	4	4	5	4	5	4	4	5	5	4	5	4	6	6	6
144	0	0	2	0	0	3	4	4	4	4	4	4	4	4	4	4	4	4	4	4	4	4	4	4	4	4	4	4	4	5	6	6
146	3	3	3	1	0	17	5	4	4	5	4	5	5	2	1	2	5	5	5	5	4	5	5	5	5	4	5	3	5	7	5	6
147	3	0	1	1	0	16	2	3	2	4	3	3	3	2	3	2	4	4	4	2	4	3	3	5	4	4	4	4	4	4	6	7
148	0	2	1	0	0	5	5	4	4	5	4	4	5	5	5	4	4	4	4	4	4	5	3	4	4	4	4	4	5	7	6	7
149	3	0	1	1	1	13	4	4	4	4	4	3	3	4	4	4	3	2	3	4	4	4	4	4	4	4	4	2	3	4	4	4
150	0	0	1	1	1	1	4	3	4	4	4	4	4	3	2	3	4	4	3	4	4	4	4	4	4	4	4	3	3	4	5	5
151	0	0	1	0	0	14	4	4	4	4	3	2	2	4	3	2	4	4	4	4	4	4	4	4	4	3	4	4	3	4	4	4
152	0	1	2	1	1	12	4	4	4	4	4	5	4	4	4	4	4	4	4	4	4	4	4	4	4	4	4	4	4	5	6	5
153	2	2	1	0	0	13	3	4	3	3	4	3	4	4	4	3	3	4	3	4	4	3	4	4	4	3	4	3	3	4	5	4
154	1	1	2	1	0	13	4	3	4	5	4	4	4	4	4	5	4	5	4	4	4	4	5	4	4	4	4	5	4	5	6	7
155	0	0	1	0	1	4	4	3	4	4	3	4	3	3	3	3	2	3	3	4	4	4	4	4	4	4	4	3	4	4	5	5
156	1	1	1	1	0	12	4	4	4	4	4	5	4	4	4	4	4	4	4	4	4	4	5	4	4	3	4	4	5	4	6	6
157	0	0	2	2	0	14	5	4	4	5	5	4	5	5	1	4	4	4	4	4	4	4	5	4	5	4	5	4	4	7	6	6
158	0	1	2	1	0	12	4	4	4	5	4	4	4	4	4	4	4	4	4	4	4	4	4	4	5	4	4	4	4	6	5	6
159	3	0	1	1	0	2	4	4	4	4	4	3	4	4	2	4	4	4	4	4	4	4	4	4	3	3	4	4	4	5	5	4
160	3	0	1	1	1	13	4	4	5	4	4	5	4	4	4	4	4	4	4	4	4	4	4	4	5	4	4	5	4	6	6	6
161	3	0	2	0	0	3	4	3	4	3	4	4	4	4	4	4	3	4	4	4	4	4	4	4	4	4	3	4	4	5	4	6
162	3	0	1	0	0	8	4	4	4	5	4	5	4	4	4	4	4	4	4	4	4	5	4	4	4	2	4	4	4	6	5	6
163	3	0	1	1	0	12	4	4	4	4	2	3	4	2	5	2	5	4	5	5	4	1	4	5	4	2	4	4	5	5	5	4
164	3	0	2	0	1	3	4	4	5	4	5	4	4	4	4	4	4	4	5	4	4	4	4	4	5	4	4	4	5	4	4	5
165	0	0	1	0	1	14	4	4	4	4	4	4	4	4	3	4	4	4	4	4	4	4	4	5	4	4	5	4	3	6	6	6
166	0	2	1	1	0	11	4	5	4	5	5	5	5	4	1	5	4	4	4	5	5	5	4	5	5	2	5	5	5	6	6	6
168	0	0	1	1	0	3	4	3	4	4	4	5	5	2	2	2	4	5	4	4	4	5	4	4	5	4	4	5	4	6	6	6
169	3	0	0	0	0	10	4	4	3	4	3	4	5	4	2	4	4	3	5	5	5	5	4	3	4	3	5	5	5	4	5	5
170	3	0	1	1	0	6	5	4	4	5	5	5	4	5	3	4	4	3	5	5	4	4	5	5	4	4	3	5	5	5	6	5
171	0	0	1	1	0	8	4	4	4	4	4	4	4	3	2	3	3	3	3	4	4	4	4	4	5	5	4	4	4	6	6	6
172	3	0	1	1	0	13	5	4	5	4	5	5	4	4	5	4	3	2	1	5	4	5	4	5	4	4	5	5	4	5	5	4
173	0	0	1	1	0	6	5	4	5	4	5	3	2	4	2	4	5	3	2	5	4	2	4	5	5	5	5	5	4	6	5	6
174	2	0	2	0	0	23	2	3	4	4	4	3	3	2	4	4	4	5	5	3	3	4	4	2	2	4	4	3	4	4	4	5
175	2	1	1	1	1	18	4	4	5	4	4	4	4	4	4	4	4	3	4	5	5	4	4	5	5	4	5	5	5	5	6	5
177	1	1	1	1	1	13	4	5	5	4	4	5	5	4	2	5	4	3	4	5	4	5	4	4	5	5	5	4	5	6	6	7
178	1	0	1	1	0	8	5	5	4	4	5	4	5	5	4	5	4	4	5	5	5	4	5	4	5	4	5	5	4	6	5	6
179	1	0	2	1	0	11	5	5	5	5	5	5	5	2	4	2	4	4	5	5	5	4	4	4	4	1	4	4	4	5	6	5
180	1	0	1	1	0	8	5	3	4	3	2	4	5	3	3	4	5	4	3	3	4	3	4	4	5	3	4	4	3	3	5	5
181	1	0	1	0	1	13	4	4	4	4	4	5	3	4	4	4	4	5	5	4	4	4	4	5	5	5	3	4	4	4	5	6
182	1	0	1	0	1	5	4	3	4	3	5	4	4	4	4	3	5	3	4	4	5	3	4	4	2	3	4	5	4	5	5	5
183	2	0	2	0	0	12	3	3	2	4	4	5	2	2	4	2	1	1	2	2	3	4	2	3	4	4	2	2	4	5	6	4
184	2	0	1	0	0	4	5	4	5	4	4	4	4	2	1	3	4	4	5	5	4	4	4	5	5	3	4	3	4	5	5	4
185	0	0	1	1	0	10	4	3	4	4	4	4	4	4	2	3	3	2	3	4	4	4	4	3	4	4	3	4	3	4	5	6
186	2	0	2	1	1	4	4	5	5	5	5	5	5	5	1	2	5	4	5	5	4	5	3	5	4	3	4	5	5	5	6	6
187	2	0	1	2	0	7	5	4	4	4	4	5	4	3	3	4	4	5	5	4	5	4	3	5	5	3	5	4	5	6	6	6
188	2	3	1	2	0	12	4	4	3	4	5	4	3	4	4	4	3	4	4	4	3	4	4	5	4	3	4	3	4	5	6	6
189	2	2	2	1	0	11	4	4	5	4	5	5	4	4	2	3	3	4	4	3	4	4	3	4	4	4	5	5	4	6	5	5
190	2	1	2	0	0	15	4	5	4	5	4	5	4	4	2	4	5	4	5	5	4	5	5	4	5	4	5	4	5	4	5	4
191	2	0	1	0	0	15	4	4	4	4	4	4	4	5	2	5	5	5	5	5	5	5	5	5	5	5	5	5	5	6	6	6
192	0	0	2	0	0	3	4	3	4	3	4	4	4	4	4	4	3	4	4	4	4	4	4	4	4	4	3	4	4	5	4	6
193	0	0	1	1	0	13	4	4	5	4	4	3	4	5	5	5	4	4	4	4	4	4	4	3	4	3	4	3	3	4	3	4
194	1	1	1	1	0	13	4	5	5	4	4	3	4	5	5	4	5	4	3	5	4	4	3	5	4	5	4	5	3	6	5	6
195	1	0	1	1	0	6	4	5	3	5	3	4	5	4	3	4	4	4	2	3	5	4	5	3	5	3	5	2	4	6	4	6
196	1	0	1	1	0	8	4	5	4	4	5	5	4	4	2	5	4	4	5	4	5	5	5	4	5	5	4	5	4	6	6	7
197	1	0	2	0	0	5	4	4	5	4	4	5	5	4	5	4	3	4	5	4	4	5	4	5	4	4	5	4	4	6	6	6
198	2	1	1	0	0	7	5	5	5	5	5	4	5	4	4	5	4	2	5	4	4	5	4	4	4	4	5	4	4	6	6	7
199	1	1	1	1	1	18	5	5	5	5	5	5	5	5	2	5	5	5	5	5	4	4	4	5	5	2	4	4	3	6	6	6
200	1	0	1	1	0	11	4	3	3	4	4	3	4	4	2	4	4	4	4	4	4	4	4	5	4	3	3	4	5	5	5	5
201	1	0	1	0	0	13	5	5	4	4	5	4	5	5	2	5	4	4	5	5	4	4	3	5	4	3	4	3	3	6	6	6
202	1	0	2	1	1	5	5	5	5	5	5	5	5	4	2	4	5	4	5	3	3	4	4	5	5	4	4	3	3	5	4	5
203	2	1	2	1	0	11	4	5	4	4	5	4	4	4	4	5	3	4	5	4	4	5	5	3	3	2	3	4	5	6	7	5
204	0	0	1	1	0	11	4	3	3	3	4	4	4	4	2	4	3	2	4	3	3	3	5	4	3	2	2	2	3	6	6	5
205	0	0	1	0	1	15	4	2	3	3	2	4	2	4	3	4	5	4	5	3	3	4	3	3	3	4	2	3	4	5	4	6
206	1	1	1	1	0	10	5	4	4	4	4	5	4	4	2	3	4	4	4	4	4	3	3	4	4	4	4	4	4	6	6	6
207	1	0	1	1	1	2	4	4	4	4	4	4	4	4	4	4	4	3	4	4	4	4	4	4	4	4	4	4	4	5	5	4
208	1	3	1	1	0	10	4	4	4	4	4	5	4	3	1	2	3	4	4	4	3	4	4	5	5	4	4	4	4	6	7	7
209	0	1	1	0	0	16	3	5	5	3	5	5	5	5	1	5	3	5	5	3	3	5	5	5	3	5	5	3	5	7	6	7
210	1	0	0	1	0	11	4	3	4	4	5	4	4	4	3	3	5	4	5	4	4	4	4	5	5	4	4	4	4	4	5	5
212	2	3	1	1	0	20	4	4	4	4	5	5	4	3	3	3	3	3	4	4	4	5	4	4	3	3	3	1	1	7	5	6
213	0	2	1	0	0	5	2	2	2	2	2	2	2	2	3	2	2	4	2	2	4	4	2	4	4	4	4	3	2	5	5	5
214	1	2	1	1	0	5	5	4	5	4	4	4	4	4	4	4	4	4	4	4	4	4	4	4	4	3	4	3	4	5	5	5
215	0	1	2	1	1	8	4	4	3	3	3	3	4	4	4	4	3	2	4	4	4	4	4	4	4	4	4	4	4	7	6	6
216	1	1	2	0	1	8	3	3	4	5	4	4	3	4	5	5	4	4	4	4	5	5	5	4	4	3	4	4	4	6	5	6
217	0	0	0	1	0	5	4	4	4	4	4	4	4	4	2	4	4	4	4	4	4	4	4	4	4	4	4	5	4	5	6	6
218	1	0	2	0	0	2	4	4	4	4	4	4	4	3	2	4	5	5	5	5	5	4	3	5	4	4	4	4	4	6	5	6
219	0	0	1	0	0	5	4	4	4	4	4	4	4	4	4	4	4	4	4	4	5	4	4	4	4	4	4	5	5	5	5	5
220	1	0	1	1	1	3	4	3	4	4	4	4	4	4	4	4	4	4	4	4	4	4	4	4	5	4	4	4	4	5	5	5
221	0	0	1	1	1	8	4	5	3	4	4	3	4	3	5	3	3	4	3	4	2	4	3	4	3	3	4	3	4	5	7	7
222	0	0	2	1	0	11	5	5	5	4	5	5	5	3	1	3	5	5	5	4	4	4	4	5	4	2	3	4	3	5	5	5
223	0	1	2	1	0	8	4	4	4	4	4	4	4	4	2	4	4	4	5	4	4	4	5	4	5	4	4	4	4	6	5	5
224	0	0	1	0	0	2	3	3	3	3	3	3	3	3	3	4	3	4	3	4	3	3	4	3	4	3	4	2	3	4	4	5
225	0	0	1	0	1	3	4	3	3	3	4	4	4	4	2	3	5	4	5	5	3	4	5	4	5	4	4	4	4	5	4	5
226	0	0	3	1	0	2	5	5	4	4	4	4	3	4	4	2	5	4	4	5	4	4	3	3	5	3	4	4	4	5	6	6
227	0	0	1	1	0	2	5	4	4	4	4	4	4	3	3	3	3	3	3	4	4	4	4	4	4	4	4	4	4	4	4	5
228	0	0	2	1	0	9	3	4	4	4	4	4	4	2	2	3	4	3	3	4	4	4	4	4	4	3	3	3	3	3	3	3
229	0	0	1	0	0	10	4	3	4	4	5	4	4	4	4	5	3	2	2	4	4	3	4	4	3	3	4	4	3	5	5	6
230	0	0	1	1	1	5	3	3	3	3	4	4	4	2	2	2	4	4	4	4	4	4	4	4	3	3	4	4	4	2	3	3
231	0	0	2	1	0	10	4	5	5	4	4	4	4	3	4	4	4	4	4	4	3	4	4	4	4	4	4	4	4	5	6	6
232	0	0	1	0	1	11	3	4	4	4	4	4	4	4	4	2	4	3	4	4	5	5	5	3	4	5	4	5	5	5	6	6
233	0	3	1	1	0	15	4	4	4	4	4	4	4	5	1	5	4	4	4	4	4	4	4	4	3	4	4	4	5	6	6	6
235	0	3	1	0	1	8	4	4	4	4	4	4	4	5	1	5	5	5	5	4	4	4	4	4	4	4	4	4	4	3	3	3
236	1	3	1	0	0	5	3	3	3	2	3	2	3	3	2	3	2	3	3	3	3	3	3	3	2	2	3	3	3	6	4	5
237	0	0	1	1	0	1	5	3	3	3	5	4	3	5	3	2	5	2	3	4	4	4	4	4	5	3	4	4	3	5	5	5
238	0	3	1	0	0	3	5	4	5	5	4	5	4	2	5	2	2	2	2	5	4	4	4	4	4	2	3	2	3	6	6	5
239	0	2	2	0	0	1	4	4	3	4	4	4	4	3	4	4	3	3	3	4	3	2	3	4	3	3	4	3	3	6	5	6
240	0	3	1	2	0	10	4	5	4	4	5	4	5	2	4	2	2	3	3	4	5	4	4	3	4	3	4	3	3	6	6	6
241	0	0	1	1	0	0	4	4	4	4	4	5	4	4	1	3	2	3	3	5	5	4	4	4	4	3	4	4	4	5	6	5
242	0	0	1	0	1	10	4	5	4	5	4	5	5	4	1	2	4	4	5	5	4	5	5	4	5	4	5	4	5	5	5	5
243	1	0	2	0	0	4	4	4	5	3	3	3	3	5	4	5	5	4	4	5	5	5	3	4	3	4	5	5	5	4	5	5
244	1	3	2	1	0	6	4	3	4	4	4	5	4	3	4	4	3	4	3	5	4	4	5	4	4	4	3	4	3	5	6	6
245	1	0	1	0	0	2	4	3	4	4	5	4	5	4	1	4	2	1	3	4	3	4	3	5	5	3	3	4	4	6	6	6
246	1	0	1	2	0	6	4	3	4	4	4	5	4	2	1	1	4	5	4	4	4	4	5	3	4	1	1	1	2	6	6	7
247	1	0	0	0	0	4	4	2	3	3	4	3	4	4	2	5	5	5	3	5	5	4	3	5	5	5	2	3	2	4	4	3
248	1	0	0	0	0	3	4	4	4	4	4	5	5	4	3	3	4	4	4	4	5	5	5	5	3	5	4	5	4	5	6	6
249	1	0	0	0	1	5	4	4	5	4	5	4	4	2	2	2	4	5	4	4	5	4	4	4	3	4	3	3	3	5	5	5
250	1	0	1	1	0	4	5	5	3	2	5	5	5	1	5	1	5	5	5	5	5	5	5	5	4	4	5	5	5	6	5	5
251	0	0	1	0	0	5	4	4	3	4	4	4	4	4	3	3	4	4	4	4	4	4	4	4	4	4	4	5	5	4	4	6
252	1	0	1	0	0	7	4	4	3	4	4	5	4	4	2	4	4	4	5	4	5	5	4	4	4	5	4	5	3	4	6	5
253	0	0	2	1	0	2	3	3	3	4	4	5	5	4	1	3	5	4	4	5	4	4	4	5	5	3	4	3	3	5	5	6
254	1	0	1	0	1	4	5	5	4	5	5	4	4	2	2	2	4	4	4	4	4	4	4	3	3	2	4	2	2	5	6	6
255	1	0	1	0	0	8	4	4	4	4	4	4	4	4	2	4	3	3	3	4	4	4	4	3	3	3	4	4	4	6	6	6
256	0	0	2	0	0	4	4	3	3	3	4	3	4	4	4	4	4	4	4	4	4	4	3	4	4	4	4	4	5	5	5	5
258	1	0	1	0	1	5	4	3	3	3	4	4	4	2	3	2	4	4	4	4	3	3	4	4	3	4	3	3	3	5	5	5
259	0	0	1	0	1	4	5	4	5	4	5	5	5	4	1	4	4	3	4	5	5	5	4	5	5	4	4	3	4	6	6	5
260	1	0	1	0	0	5	4	3	4	2	3	3	3	4	3	4	3	3	3	4	4	4	4	3	2	2	2	2	2	4	3	3
261	0	0	2	1	1	5	4	4	5	5	4	4	5	2	1	2	4	4	4	4	4	3	4	5	3	3	3	4	4	4	3	4
262	1	0	1	1	0	15	4	4	4	4	5	5	5	5	3	4	5	5	5	5	4	4	5	4	4	4	4	4	4	5	4	5
263	0	2	1	0	1	3	4	4	4	4	4	4	4	4	2	4	2	3	3	4	4	4	4	4	2	5	3	5	3	6	5	6
264	1	0	1	0	1	4	4	4	4	4	5	5	5	3	1	1	5	4	5	5	5	5	5	5	5	2	5	2	2	4	5	5
265	0	0	1	0	0	5	3	3	4	4	4	4	3	2	2	3	3	3	4	3	3	3	3	3	3	3	4	4	3	4	5	5
266	1	0	1	0	1	4	5	5	5	5	5	4	5	5	3	5	5	4	5	5	5	5	5	5	5	4	5	4	4	5	5	6
267	0	3	1	0	0	20	5	3	4	5	3	4	3	2	1	3	2	1	4	5	4	4	2	5	4	3	5	4	4	6	7	7
268	0	0	1	1	0	18	5	5	5	5	5	5	5	4	1	3	4	5	5	4	5	5	5	3	4	3	4	3	3	4	6	6
269	0	0	1	1	0	21	4	4	4	3	3	3	3	4	2	3	3	4	4	3	4	3	4	5	4	4	4	4	4	5	6	4
270	0	1	1	1	0	4	4	4	5	5	4	3	4	2	2	2	4	4	5	4	3	4	3	4	4	3	3	3	3	5	4	5
271	1	0	1	1	1	16	4	4	4	4	4	4	3	4	4	4	4	4	4	4	4	4	4	4	4	3	3	3	3	5	4	5
272	1	0	1	0	1	4	5	4	5	5	5	5	4	3	1	4	5	4	2	5	5	5	5	5	4	5	5	5	4	4	4	4
273	1	0	1	0	0	7	4	4	5	5	5	5	5	5	2	5	4	4	4	5	5	5	4	5	5	4	4	4	5	5	6	6
274	1	2	1	0	1	1	4	4	5	5	4	5	5	3	5	4	5	5	4	4	4	4	5	4	5	4	4	4	5	6	6	6
275	1	0	1	1	0	8	5	4	4	5	4	5	5	4	2	4	5	5	4	4	4	5	4	4	5	5	5	5	4	4	5	5
276	1	0	1	1	1	11	3	3	4	4	5	4	4	4	3	4	4	3	3	5	4	4	3	4	4	3	4	4	4	4	6	6
277	1	2	0	1	0	14	4	4	4	4	4	4	4	4	1	4	4	4	4	4	3	4	4	4	4	4	4	4	4	5	5	5
278	1	0	1	1	0	20	4	5	5	5	5	5	5	4	3	4	4	3	3	4	3	4	4	4	5	4	3	4	4	4	6	6
279	1	0	0	0	1	12	4	4	4	4	4	4	4	4	3	4	4	1	5	5	4	5	3	4	4	4	4	3	4	6	6	6
280	1	0	0	2	0	3	4	3	4	4	4	4	4	3	1	3	4	3	3	5	4	5	4	5	4	5	5	4	5	3	2	4
281	1	0	1	1	0	16	4	3	4	3	4	4	4	3	2	4	4	4	4	4	4	4	3	4	4	4	3	3	3	4	4	5
282	1	0	0	1	0	6	1	1	1	1	1	1	2	2	2	2	2	2	2	5	4	4	4	5	5	5	4	3	4	6	5	6
283	1	0	1	0	0	14	5	5	5	4	5	5	5	5	4	5	4	4	4	5	5	5	5	5	5	5	5	5	5	5	5	5
284	1	0	1	0	1	4	4	4	3	4	4	4	4	3	2	2	3	3	4	5	4	4	4	4	4	3	4	4	4	6	6	5
285	1	0	1	1	0	3	3	2	2	3	2	3	3	2	3	2	3	2	3	2	3	2	3	3	4	3	2	3	3	4	3	4
286	1	0	1	1	0	15	4	4	5	5	4	4	5	4	1	5	5	4	4	5	5	4	4	4	4	4	4	5	4	6	6	7
287	2	1	0	1	0	23	4	4	4	4	4	4	4	4	2	4	4	4	4	4	4	4	4	4	4	4	4	4	4	6	5	6
288	1	0	1	1	0	20	5	5	5	5	5	5	5	4	1	4	4	4	5	5	4	5	4	5	5	4	4	4	4	6	6	7
289	1	0	1	0	0	2	5	4	4	5	4	4	4	4	1	4	4	4	4	4	4	4	4	4	4	4	4	4	4	5	5	6
290	1	0	1	1	0	12	4	4	4	5	4	4	4	4	3	4	3	2	2	4	5	4	4	4	2	4	4	2	4	5	5	6
291	1	1	1	0	0	13	5	4	4	4	4	4	5	5	1	5	3	4	4	5	4	4	5	4	4	4	5	4	4	6	5	6
292	1	0	1	1	0	13	4	4	5	4	4	5	5	4	1	5	4	5	4	4	4	4	4	4	4	5	5	5	4	6	7	6
293	1	1	1	1	0	15	4	4	4	4	3	4	4	3	1	4	4	4	4	4	4	4	4	4	3	4	4	3	4	5	6	5
294	0	1	1	0	1	10	4	4	5	5	4	4	4	4	1	5	4	4	4	4	4	5	5	4	4	4	5	5	4	6	6	7
295	1	0	1	0	1	10	4	4	3	4	4	4	4	4	1	4	4	4	4	4	4	4	4	4	3	3	4	4	4	6	5	5
296	1	0	1	0	1	8	4	4	4	4	4	4	4	4	2	4	4	4	4	3	4	4	4	3	3	3	3	4	4	5	6	6
297	2	0	1	1	0	2	4	4	4	5	4	4	4	4	3	4	3	4	4	4	4	3	4	4	3	4	4	3	4	6	5	7
298	1	3	1	1	1	8	5	3	4	4	4	4	5	3	2	2	2	2	4	4	3	4	5	5	5	5	5	5	5	5	5	4
299	2	1	1	0	0	20	4	4	4	4	4	3	4	3	2	3	4	4	4	4	4	4	4	4	4	3	4	4	4	4	5	5
302	1	0	1	0	1	4	4	4	4	4	4	4	4	3	1	2	3	2	2	5	4	5	5	5	5	3	5	5	5	6	6	6
303	2	0	1	1	0	7	4	5	5	5	5	5	4	4	4	5	5	4	5	5	5	4	4	4	5	4	5	4	4	6	6	6
304	1	0	1	1	1	2	4	4	3	4	3	4	4	3	3	4	4	5	5	5	4	4	4	4	2	4	2	2	3	4	4	5
305	2	3	1	1	1	7	4	4	4	4	4	4	4	4	1	4	4	3	3	4	4	5	4	4	4	4	4	4	4	6	5	5
306	0	3	2	0	0	17	4	4	4	5	4	5	5	4	1	5	4	5	5	4	4	4	4	4	4	4	4	4	4	6	6	5
307	1	0	0	0	1	5	4	4	3	5	5	4	4	1	3	1	3	2	4	4	5	4	5	1	1	4	3	2	1	4	4	4
308	1	0	0	0	1	8	4	4	4	4	4	3	4	4	4	4	4	4	4	4	4	4	4	4	4	4	4	4	4	6	6	5
309	1	0	3	2	0	6	4	3	4	4	4	5	4	5	1	1	4	5	4	4	4	4	5	3	4	1	1	1	2	6	6	7
310	0	3	3	0	1	13	4	5	4	4	4	4	5	5	1	4	4	4	4	4	4	4	4	4	4	4	4	4	4	6	6	5
311	1	0	1	0	1	13	3	4	4	5	2	3	2	1	2	2	3	4	3	2	2	3	4	2	3	2	3	4	5	4	3	4
312	0	3	1	0	0	11	4	4	4	4	5	3	4	4	4	4	5	5	4	4	4	3	4	4	3	4	4	4	4	5	7	6
313	0	0	1	1	0	9	4	4	5	5	5	5	5	3	3	4	4	3	4	4	3	4	5	5	5	4	3	5	4	6	5	5
314	0	3	1	0	1	13	4	4	4	3	4	4	4	4	2	3	4	3	3	4	4	4	4	3	3	3	4	4	4	5	5	6
315	0	0	1	1	0	13	5	4	4	5	5	5	5	3	2	2	3	3	3	5	4	4	4	5	5	5	5	5	4	5	7	6
316	0	1	1	1	0	19	5	5	5	3	3	3	5	3	5	2	5	5	5	3	5	3	2	5	5	4	5	5	5	6	5	2
317	0	0	1	0	1	15	4	4	3	4	4	4	4	4	2	3	4	4	5	5	5	5	4	5	5	5	5	5	5	6	6	6
318	0	0	1	0	1	8	4	4	4	4	4	4	4	4	2	3	3	3	3	4	4	4	4	4	4	3	4	3	4	6	5	6
319	0	0	2	2	0	4	5	3	5	5	4	5	5	4	2	4	3	3	3	4	4	4	4	4	3	4	4	3	4	5	4	5
320	0	0	1	1	0	10	5	4	3	3	4	4	4	2	2	3	5	5	5	4	4	5	4	4	5	5	5	3	2	6	7	7
321	0	0	1	0	0	10	5	4	4	4	5	4	4	4	3	4	2	4	4	5	5	4	3	5	4	3	4	4	3	5	5	5
322	0	3	2	0	0	9	3	4	4	4	4	4	4	4	2	3	4	4	4	4	4	4	4	4	4	4	4	3	3	6	5	5
323	0	0	2	0	0	16	4	4	4	4	4	4	4	4	5	4	4	4	5	4	4	4	5	4	4	5	4	4	4	5	5	5
324	0	0	1	1	0	4	2	2	3	3	4	4	4	4	1	4	4	4	3	5	4	4	4	4	3	4	3	3	4	5	5	5
325	0	3	1	0	1	28	4	4	4	4	4	4	4	2	1	1	5	5	5	3	4	4	3	4	4	4	4	4	4	6	6	6
326	0	0	2	0	0	5	3	3	3	4	4	4	4	4	4	2	5	4	5	5	2	4	4	4	5	4	5	3	4	3	4	5
327	0	0	1	1	1	6	4	3	3	3	4	4	4	3	2	4	4	3	3	4	4	4	4	4	4	2	3	3	3	6	5	5
328	0	0	1	0	1	4	4	4	4	4	3	4	3	2	2	2	3	2	2	4	4	5	4	4	4	4	4	4	4	5	4	4
329	0	0	0	0	0	3	4	3	3	4	3	3	4	2	3	2	2	3	4	4	4	4	5	4	4	3	2	2	4	5	5	5
330	0	0	0	1	1	2	3	4	3	4	3	4	3	3	3	4	3	3	3	3	4	3	3	3	4	3	3	4	3	3	4	4
331	0	0	1	1	0	12	4	4	4	4	4	4	4	4	3	3	3	3	3	4	4	4	4	4	4	4	4	4	4	5	6	7
332	0	3	1	0	1	9	4	4	4	4	4	4	4	5	5	5	5	5	3	5	5	5	5	5	5	5	5	5	5	4	4	4
333	0	0	0	0	1	12	5	5	5	5	5	5	5	5	4	3	4	4	4	5	5	5	5	5	5	4	3	4	5	5	5	5
334	0	2	1	0	1	1	5	5	5	5	5	5	5	5	1	4	4	3	3	4	4	3	3	5	5	4	5	4	5	4	6	5
335	0	0	2	0	0	4	4	4	3	3	4	4	4	4	3	4	3	3	3	4	5	5	4	3	2	5	4	4	4	3	6	6
336	0	3	1	1	1	4	5	4	5	4	5	5	4	3	3	3	4	4	5	4	5	5	5	4	3	5	5	4	5	5	5	5
337	0	0	1	0	0	2	3	4	4	3	4	3	4	3	4	3	3	2	3	3	4	2	3	3	2	4	3	3	4	4	5	3
338	0	3	1	0	0	25	4	4	4	4	4	4	4	3	2	2	4	4	4	4	4	4	3	4	4	4	4	4	4	5	5	4
340	0	0	1	1	0	4	3	3	3	4	3	2	3	4	3	4	3	2	4	3	3	2	4	3	2	5	3	3	4	3	4	4
341	0	3	2	1	0	5	5	5	5	4	4	5	5	5	4	5	3	3	3	4	5	5	5	5	5	4	4	4	4	6	6	6
342	0	1	1	1	1	21	4	4	4	4	4	4	4	4	2	4	5	4	5	4	5	4	5	5	3	5	3	4	4	4	5	5
343	0	3	1	0	0	4	4	4	4	4	4	5	5	3	2	3	3	3	3	4	4	4	5	3	3	4	3	3	3	6	7	7
344	0	0	2	1	0	10	4	4	4	4	4	4	4	4	4	3	4	3	4	4	4	4	4	4	4	4	4	4	4	5	4	3
345	0	0	2	0	0	1	3	3	4	4	5	4	4	4	4	4	4	3	4	4	4	4	4	3	3	4	4	4	4	7	7	7
346	0	0	2	1	0	1	5	5	5	4	5	5	5	4	4	4	5	4	4	5	5	5	5	5	4	4	4	4	3	6	5	5
347	1	0	1	1	0	21	5	5	5	5	5	5	5	5	5	5	4	4	5	5	5	5	5	5	4	5	4	4	4	6	6	7
348	1	0	2	2	0	2	4	4	5	5	5	4	4	3	5	4	2	2	3	5	5	5	4	4	3	3	5	5	4	4	4	6
350	1	1	1	1	0	6	4	4	4	4	4	4	4	4	1	5	4	4	5	4	4	4	4	4	4	4	4	4	4	6	6	6
351	1	1	2	1	0	11	4	5	5	4	4	4	4	4	2	4	4	4	4	5	4	4	4	4	5	4	4	4	4	6	6	7
352	2	1	1	0	0	5	4	4	4	4	4	4	4	3	2	4	4	4	4	4	4	4	4	4	4	4	4	4	4	6	5	4
353	1	0	2	1	1	17	4	4	4	4	4	5	5	3	4	4	4	4	4	5	4	4	5	5	4	5	4	4	5	5	6	6
354	1	1	1	2	0	13	4	5	4	4	5	4	5	5	2	4	4	4	4	4	5	4	4	5	4	4	4	4	5	6	5	6
355	0	0	2	0	0	18	4	4	4	4	4	4	4	4	2	4	4	3	3	4	4	5	4	4	4	4	4	4	4	5	6	5
356	1	1	1	1	0	23	4	4	4	4	4	4	4	4	1	4	4	4	4	4	4	4	4	4	4	4	4	4	4	6	6	6
357	1	0	1	1	0	4	4	5	4	4	5	5	4	4	2	4	4	4	4	4	5	5	4	4	4	4	4	4	4	6	6	6
358	1	0	2	2	0	14	3	4	3	4	4	3	4	2	2	3	4	4	4	5	4	4	4	4	2	4	4	2	4	5	5	4
359	0	0	1	1	1	4	3	4	4	3	3	4	4	4	4	4	2	1	2	1	2	2	2	4	4	4	4	3	3	5	5	5

## Sheet: supporting informantion-latest 
ex1	ex2	ex4	al1	al2	al3	fl1	fl2	fl3	fl4	pra1	pra2	pra3	pra4	pra5	pra6	cau1	cau2	cau3	cau4	cau5	cau6	cau7	firm1	firm2	firm3	cau	ex	fl	al	pra	fp
7	7	7	5	2	3	7	5	7	6	7	5	7	6	7	5	7	6	7	7	6	5	7	7	7	6	6.42857	7	6.25	3.33333	6.16667	6.66667
7	7	7	7	6	7	7	7	7	7	7	2	7	7	6	7	7	7	7	7	7	7	7	7	7	2	7	7	7	6.66667	6	5.33333
6	5	5	6	6	6	6	6	7	6	6	6	6	7	6	6	7	6	7	6	7	5	6	6	6	6	6.28571	5.33333	6.25	6	6.16667	6
5	6	6	6	5	6	6	5	6	6	5	6	6	6	5	5	6	6	5	5	6	6	6	6	5	6	5.71429	5.66667	5.75	5.66667	5.5	5.66667
5	6	7	7	5	6	7	7	7	7	7	7	7	5	7	6	7	6	5	5	7	7	7	7	7	7	6.28571	6	7	6	6.5	7
6	3	7	5	4	6	6	6	7	6	7	7	7	7	7	5	6	6	7	6	5	7	7	7	7	7	6.28571	5.33333	6.25	5	6.66667	7
7	5	5	6	5	5	6	6	6	6	6	6	5	6	6	6	6	6	6	6	6	6	6	6	6	6	6	5.66667	6	5.33333	5.83333	6
6	6	6	6	6	6	6	6	6	6	6	6	6	6	5	5	6	6	6	6	5	5	5	6	5	6	5.57143	6	6	6	5.66667	5.66667
6	5	6	5	6	5	6	6	6	6	5	6	5	5	5	5	6	6	6	6	6	6	6	5	6	5	6	5.66667	6	5.33333	5.16667	5.33333
6	6	6	6	6	6	6	6	7	6	7	6	7	7	6	7	7	6	6	6	6	6	6	6	6	6	6.14286	6	6.25	6	6.66667	6
6	5	6	5	5	6	6	5	5	6	4	6	5	6	7	7	6	5	5	6	5	7	7	7	6	6	5.85714	5.66667	5.5	5.33333	5.83333	6.33333
7	7	7	7	7	7	7	7	7	7	3	7	2	7	2	7	7	7	7	7	7	7	7	7	6	6	7	7	7	7	4.66667	6.33333
6	6	5	3	5	5	5	6	6	5	4	5	5	6	4	4	6	5	4	5	7	7	6	6	6	5	5.71429	5.66667	5.5	4.33333	4.66667	5.66667
5	5	6	5	5	5	5	5	6	6	5	6	5	7	7	7	6	6	6	5	5	6	6	6	6	6	5.71429	5.33333	5.5	5	6.16667	6
6	5	6	6	6	6	6	6	6	6	6	6	6	6	6	6	6	6	6	6	6	6	6	6	6	6	6	5.66667	6	6	6	6
7	7	7	7	7	7	7	7	7	7	7	7	7	7	7	7	7	7	7	7	7	7	7	5	7	7	7	7	7	7	7	6.33333
6	6	6	5	4	4	6	6	6	6	6	6	6	6	6	6	5	6	5	5	6	6	6	5	6	5	5.57143	6	6	4.33333	6	5.33333
4	5	7	7	7	7	6	6	7	7	6	6	5	7	5	6	6	6	7	7	7	7	7	7	7	7	6.71429	5.33333	6.5	7	5.83333	7
6	6	6	7	5	5	7	6	7	6	5	5	6	7	7	7	6	6	7	6	6	6	6	6	6	5	6.14286	6	6.5	5.66667	6.16667	5.66667
6	6	4	6	5	5	6	6	5	4	6	5	4	6	6	4	6	6	5	4	5	6	5	5	6	5	5.28571	5.33333	5.25	5.33333	5.16667	5.33333
6	6	6	6	6	6	6	6	5	6	6	6	6	6	6	6	6	5	5	6	6	6	6	6	6	6	5.71429	6	5.75	6	6	6
6	6	6	7	6	7	6	6	6	7	7	7	7	7	7	7	7	7	7	7	7	7	7	6	6	6	7	6	6.25	6.66667	7	6
7	6	7	7	7	7	7	7	7	6	6	7	6	7	4	7	7	7	6	7	6	7	6	5	6	5	6.57143	6.66667	6.75	7	6.16667	5.33333
6	6	5	5	6	6	6	5	6	5	6	5	6	6	6	6	6	5	5	6	5	5	6	6	6	5	5.42857	5.66667	5.5	5.66667	5.83333	5.66667
6	6	6	3	5	6	6	6	6	6	7	5	4	5	5	5	5	6	5	6	5	6	6	6	6	6	5.57143	6	6	4.66667	5.16667	6
6	6	6	6	6	6	6	5	6	6	6	6	4	6	6	6	6	6	6	6	6	6	6	6	6	6	6	6	5.75	6	5.66667	6
6	6	6	7	7	7	6	6	7	7	7	7	7	6	6	6	6	6	6	6	6	5	6	6	6	6	5.85714	6	6.5	7	6.5	6
7	5	7	6	4	5	6	7	7	7	7	7	6	6	7	6	7	7	6	7	5	7	7	6	7	6	6.57143	6.33333	6.75	5	6.5	6.33333
6	6	6	5	4	6	6	6	6	6	5	5	5	6	6	6	5	5	5	5	6	6	5	5	6	5	5.28571	6	6	5	5.5	5.33333
7	4	7	7	6	5	7	7	7	6	7	6	7	7	7	6	6	6	6	6	5	5	5	7	7	5	5.57143	6	6.75	6	6.66667	6.33333
6	5	6	6	5	5	6	6	6	6	5	5	5	6	6	6	6	6	6	6	6	6	6	6	6	5	6	5.66667	6	5.33333	5.5	5.66667
7	6	7	2	2	2	7	6	6	7	5	5	7	6	5	7	7	5	6	5	6	6	6	6	7	5	5.85714	6.66667	6.5	2	5.83333	6
7	7	6	6	6	7	5	6	7	6	5	5	5	5	6	6	7	6	7	6	7	6	6	7	7	7	6.42857	6.66667	6	6.33333	5.33333	7
7	5	7	7	7	7	7	7	7	7	7	7	7	7	7	7	7	7	7	7	7	7	7	6	7	7	7	6.33333	7	7	7	6.66667
5	7	6	6	6	7	6	7	7	6	7	7	5	5	4	4	5	6	6	6	7	4	6	6	5	6	5.71429	6	6.5	6.33333	5.33333	5.66667
6	7	7	7	7	7	7	7	7	7	7	1	7	7	7	7	7	7	1	7	7	7	7	4	6	6	6.14286	6.66667	7	7	6	5.33333
7	7	7	7	4	6	7	7	7	7	7	7	7	7	7	7	7	7	7	7	7	7	7	6	6	6	7	7	7	5.66667	7	6
7	5	7	7	5	5	7	7	7	7	5	7	7	7	7	7	7	7	7	7	7	7	7	7	7	7	7	6.33333	7	5.66667	6.66667	7
7	7	7	5	3	7	7	7	7	7	5	5	5	5	5	5	7	5	7	7	5	7	7	7	6	7	6.42857	7	7	5	5	6.66667
7	7	7	7	7	3	7	7	7	7	6	6	5	5	5	5	7	7	7	7	7	7	7	7	7	7	7	7	7	5.66667	5.33333	7
7	5	7	7	5	6	6	7	5	3	7	6	4	6	7	4	7	5	7	5	4	7	4	6	5	6	5.57143	6.33333	5.25	6	5.66667	5.66667
7	7	7	7	7	7	7	7	7	7	7	7	7	7	7	7	7	7	7	7	7	7	7	7	7	6	7	7	7	7	7	6.66667
7	7	7	6	6	4	7	7	7	7	6	6	5	5	6	6	7	6	6	5	6	5	5	6	7	7	5.71429	7	7	5.33333	5.66667	6.66667
7	7	7	6	6	6	6	6	6	6	5	6	5	5	5	6	7	6	7	6	7	7	6	7	7	7	6.57143	7	6	6	5.33333	7
7	7	7	7	6	7	7	7	7	7	6	5	5	5	5	6	7	7	7	6	7	7	7	7	7	7	6.85714	7	7	6.66667	5.33333	7
6	5	5	6	5	5	5	5	5	6	6	5	6	6	5	6	6	5	6	5	4	6	6	6	7	6	5.42857	5.33333	5.25	5.33333	5.66667	6.33333
7	4	7	7	4	7	7	7	7	7	7	7	7	7	7	7	5	7	7	7	7	7	7	7	6	7	6.71429	6	7	6	7	6.66667
6	6	6	7	7	7	6	6	7	6	7	6	6	6	7	6	6	6	7	6	7	6	6	6	6	6	6.28571	6	6.25	7	6.33333	6
7	6	5	6	7	5	7	6	6	6	6	6	7	6	7	6	6	7	6	6	7	6	6	6	5	5	6.28571	6	6.25	6	6.33333	5.33333
5	5	6	5	6	6	6	6	5	6	6	6	6	6	7	7	6	6	6	6	6	5	6	6	5	6	5.85714	5.33333	5.75	5.66667	6.33333	5.66667
6	5	5	5	6	6	6	6	6	6	7	6	6	6	6	6	6	6	6	7	6	5	5	6	5	5	5.85714	5.33333	6	5.66667	6.16667	5.33333
6	6	6	6	6	6	7	6	6	6	7	6	6	6	6	6	6	6	6	6	6	6	6	6	6	6	6	6	6.25	6	6.16667	6
6	7	7	7	6	7	7	6	6	6	7	6	7	6	6	5	6	5	6	5	5	5	5	7	7	7	5.28571	6.66667	6.25	6.66667	6.16667	7
5	6	6	6	5	7	7	7	6	7	7	7	5	6	5	6	5	5	6	6	5	6	6	6	5	5	5.57143	5.66667	6.75	6	6	5.33333
7	6	7	7	7	7	4	7	7	7	7	7	7	4	6	6	7	7	7	7	7	6	6	6	6	6	6.71429	6.66667	6.25	7	6.16667	6
7	6	7	7	7	7	7	7	6	6	6	6	7	6	7	6	6	6	7	6	5	6	5	6	5	6	5.85714	6.66667	6.5	7	6.33333	5.66667
7	7	7	6	6	7	6	7	7	5	7	7	6	7	6	5	6	7	7	6	7	4	7	7	7	2	6.28571	7	6.25	6.33333	6.33333	5.33333
6	6	7	6	7	6	7	6	7	6	7	7	4	6	6	6	6	7	7	7	7	6	6	6	6	6	6.57143	6.33333	6.5	6.33333	6	6
7	7	7	7	7	7	7	7	7	7	7	7	7	7	6	6	6	6	6	6	6	6	6	7	7	7	6	7	7	7	6.66667	7
6	5	5	5	6	4	6	7	6	7	4	6	5	7	5	6	5	5	6	6	7	5	5	6	6	6	5.57143	5.33333	6.5	5	5.5	6
5	6	6	5	6	6	5	5	6	6	5	7	6	6	5	5	5	6	6	6	7	6	5	5	6	6	5.85714	5.66667	5.5	5.66667	5.66667	5.66667
